# Supplementary material for: Everything everywhere all at once? Disentangling the long-lasting riddle of phylogenetic relationships and cryptic hybridization in the amphitropical genus Larrea
Source: AoB Plants. 2025 Apr 25;17(3):plaf024. doi: 10.1093/aobpla/plaf024 (PMC12190803; doi:10.1093/aobpla/plaf024)
Supplement: plaf024_suppl_Supplementary_Data [file plaf024_suppl_supplementary_data.xlsx]

## Sheet: ITS variation
Everything Everywhere All at Once? Disentangling the long-lasting riddle of phylogenetic relationships and cryptic hybridization in the amphitropical genus Larrea
Supporting Information Data
Matrix showing variable sites in ITS haplotypes
		Species-specific sites																		Variable sites in pure haplotypes																					Sites with ambiguities
		Position
Haplotype	Variation	43	97	106	109	114	115	120	145	150	152	156	201	228	231	239	255	284	295	58	93	99	110	112	139	158	159	160	166	180	206	233	235	240	241	243	247	253	256	279	44	51	90	101	108	127	128	142	172
Hap_1	Pure	C	T	T	T	A	C	A	T	C	G	A	T	C	A	G	T	A	G	A	T	T	G	A	C	G	G	T	C	C	G	C	G	T	A	G	T	G	C	A	G	C	C	A	G	G	G	G	C
Hap_2	Pure	C	T	T	T	A	C	A	T	C	G	A	T	C	A	G	T	A	G	A	T	C	G	G	C	G	G	T	C	C	G	C	G	T	A	G	C	G	C	A	G	C	C	A	G	G	G	G	C
Hap_3	Pure	T	T	T	C	A	C	A	T	C	G	A	T	C	A	G	T	A	G	A	T	C	G	G	C	G	G	T	C	C	G	C	G	T	A	G	C	G	C	A	G	C	C	A	G	G	G	G	C
Hap_4	Pure	T	T	T	C	A	C	A	T	C	G	A	T	C	A	G	T	A	G	A	T	C	G	G	C	G	G	T	C	C	G	T	G	T	A	G	C	G	C	A	G	C	C	A	G	G	G	G	C
Hap_5	Pure	T	T	T	C	A	C	A	T	C	G	A	T	C	A	G	T	A	G	A	A	C	G	G	C	G	G	T	C	C	G	C	G	T	A	G	C	G	C	A	G	C	C	A	G	G	G	G	C
Hap_6	Pure	T	T	T	C	A	C	A	T	C	G	A	T	C	A	G	T	A	G	A	A	C	G	G	C	G	G	T	C	C	A	C	G	T	A	G	C	G	C	A	G	C	C	A	G	G	G	G	C
Hap_7	Pure	T	T	T	C	A	C	A	T	C	G	A	T	C	A	G	T	A	G	A	T	C	G	G	C	G	G	T	C	C	G	C	G	T	G	G	C	G	C	A	G	C	C	A	G	G	G	G	C
Hap_8	Pure	C	T	T	C	A	A	A	T	C	G	A	T	C	A	G	T	A	G	A	T	C	G	G	C	G	G	C	C	C	G	C	G	T	G	G	C	G	G	G	G	C	C	A	G	G	G	G	C
Hap_9	Pure	C	T	T	C	A	A	A	T	C	G	A	T	C	A	G	T	A	G	A	T	C	G	G	C	G	G	T	C	C	G	C	G	T	G	G	C	G	G	G	G	C	C	A	G	G	G	G	C
Hap_10	Pure	C	T	T	C	A	A	A	T	C	G	A	T	C	A	G	T	A	G	A	T	C	G	G	C	G	G	T	C	C	G	C	G	T	G	G	C	G	C	A	G	C	C	A	G	G	G	G	C
Hap_11	Pure	C	T	T	C	A	A	A	T	C	G	A	T	C	A	G	T	A	G	G	T	C	A	G	G	A	A	T	T	T	G	C	A	A	G	A	C	A	G	G	G	C	C	A	G	G	G	G	C
Hap_12	Pure	C	T	T	C	A	A	A	T	C	G	A	T	C	A	G	T	A	G	A	T	C	G	G	C	G	G	T	C	C	G	C	G	T	G	G	C	G	C	G	G	C	C	A	G	G	G	G	C
Hap_13	Pure	C	T	T	C	A	A	A	T	C	G	A	T	C	A	G	T	A	G	A	T	C	G	G	G	A	A	T	T	T	G	C	A	T	G	A	C	G	G	G	G	C	C	A	G	G	G	G	C
Hap_14	Pure	C	A	C	C	C	A	T	C	T	C	G	C	G	G	A	C	T	T	G	T	C	G	G	C	G	G	T	C	C	G	C	G	C	G	G	C	G	G	G	G	C	C	A	G	G	G	G	C
Hap_15	Pure	C	A	C	C	C	A	T	C	T	C	G	C	G	G	A	C	T	T	G	T	C	G	G	C	G	G	T	C	C	G	C	G	T	G	G	C	G	G	G	G	C	C	A	G	G	G	G	C
Hap_16	PH1	T	T	T	C	A	C	A	T	C	G	A	T	C	A	G	T	A	G	A	T	C	G	G	C	G	G	T	C	C	G	C	G	T	A	G	C	G	C	A	G	C	C	A	G	G	G	G	C
Hap_17	PH1	T	T	T	C	A	C	A	T	C	G	A	T	C	A	G	T	A	G	A	T	C	G	G	C	G	G	T	C	C	G	C	G	T	A	G	C	A	C	A	G	C	C	A	G	G	G	G	C
Hap_18	PH1	C	T	T	C	A	C	A	T	C	G	A	T	C	A	G	T	A	G	A	T	C	G	G	C	G	G	T	C	C	G	C	G	T	G	G	C	G	G	G	G	C	C	A	G	G	G	G	C
Hap_19	PH1	C	T	T	C	A	A	A	T	C	G	A	T	C	A	G	T	A	G	A	T	C	G	G	C	G	G	T	C	C	G	C	G	T	G	G	C	G	C	G	A	C	C	A	G	G	G	G	C
Hap_20	PH1	C	A	C	G	C	A	T	C	T	G	G	C	G	G	A	C	T	G	G	T	C	G	G	C	G	G	T	C	C	G	C	G	C	G	G	C	G	G	G	A	T	C	A	C	G	G	G	C
Hap_21	PH1	C	A	C	G	C	A	T	C	T	G	G	C	G	G	A	C	T	G	G	T	C	G	G	C	G	G	T	C	C	G	C	G	C	G	G	C	G	G	G	A	T	C	A	C	G	G	G	C
Hap_22	PH1	C	A	C	G	C	A	T	C	T	C	G	C	G	G	A	C	T	G	G	T	C	G	G	C	G	G	T	C	C	G	C	G	C	G	G	C	G	G	G	A	T	C	A	C	G	G	G	C
Hap_23	PH1	C	A	C	G	C	A	T	C	T	G	G	C	G	G	A	C	T	G	G	T	C	G	G	C	G	G	T	C	C	G	C	G	C	G	G	C	G	G	G	G	T	C	A	C	G	G	G	C
Hap_26	PH1	C	A	C	G	C	A	T	C	T	G	G	C	G	G	A	C	T	G	G	T	C	G	G	C	G	G	T	C	C	G	C	G	C	G	G	C	G	G	G	A	T	C	A	C	G	G	G	C
Hap_24	PH1	C	A	C	C	C	A	T	C	T	C	G	C	G	G	A	C	T	T	G	T	C	G	G	C	G	G	T	C	C	G	C	G	C	G	G	C	G	G	G	G	C	C	A	G	G	G	G	C
Hap_25	PH1	C	A	C	C	C	A	T	C	T	C	G	C	G	G	A	C	T	T	G	T	C	G	G	C	G	G	T	C	C	G	C	G	C	G	G	C	G	G	G	G	C	C	A	G	G	G	G	C
Hap_27	PH1	C	T	T	T	A	C	A	T	C	G	A	T	C	A	G	T	A	G	A	T	C	G	G	C	G	G	T	C	C	G	C	a	T	A	a	C	G	C	A	G	C	C	A	G	G	G	G	C
Hap_28	PH1	C	T	T	T	A	C	A	T	C	G	A	T	C	A	G	T	A	G	A	T	t	G	G	C	G	G	T	C	C	G	C	G	T	A	G	C	G	C	A	G	C	C	A	G	G	G	G	C
Hap_29	PH2	c	T	T	C	A	a	A	T	C	G	A	T	C	A	G	T	A	G	A	T	C	G	G	C	G	G	c	C	C	G	C	G	T	a	G	C	G	g	g	G	C	C	A	G	G	G	G	C
Hap_30	PH2	t	T	T	C	A	C	A	T	C	G	A	T	C	A	G	T	A	G	A	T	C	G	G	C	a	G	T	C	C	G	C	G	T	a	a	C	a	C	a	G	C	C	A	G	G	G	G	C
Hap_31	PH2	c	T	T	C	A	g	A	T	C	G	A	T	C	A	G	T	A	G	A	T	C	G	G	C	G	G	T	C	C	G	C	G	T	g	G	C	G	g	g	G	C	C	A	G	G	G	G	C
Hap_32	PH2	c	T	T	C	A	C	A	T	C	G	A	T	C	A	G	T	A	G	A	T	C	G	G	C	G	G	T	C	C	G	C	G	T	A	G	C	G	C	g	G	C	C	A	G	G	G	G	C
Hap_33	PH2	C	T	T	C	A	g	A	T	C	G	A	T	C	A	G	T	A	G	A	T	C	G	G	C	G	G	c	C	C	G	C	G	T	G	G	C	G	g	G	G	C	C	A	G	G	G	G	C
Hap_34	PH2	T	T	T	C	A	C	A	T	C	G	A	T	C	A	G	T	A	G	A	T	C	G	G	C	G	G	T	C	C	G	C	G	T	G	G	C	G	C	g	G	C	C	A	G	G	G	G	C
Hap_35	PH2	c	T	T	C	A	C	A	T	C	G	A	T	C	A	G	T	A	G	A	a	C	G	G	C	G	G	T	C	C	G	C	G	T	A	G	C	G	C	g	G	C	C	A	G	G	G	G	C
Hap_36	PH2	C	T	c	C	A	a	A	T	C	G	A	T	C	A	G	T	A	G	A	T	C	G	G	C	G	G	c	C	C	G	C	G	T	G	G	C	G	g	G	G	C	C	A	G	G	G	a	C
Hap_37	PH2	T	T	t	C	A	C	A	T	C	G	A	T	C	A	G	T	A	G	A	T	C	G	G	C	G	G	T	C	C	G	C	G	T	A	G	C	G	C	g	G	C	C	a	G	G	G	G	C
Hap_54	PH2	T	T	t	C	A	C	A	T	C	G	A	T	C	A	G	T	A	G	A	T	C	G	G	C	G	G	T	C	C	G	C	G	T	g	G	C	G	g	g	g	C	c	a	G	G	G	G	C
Hap_55	PH2	C	T	t	C	A	C	A	T	C	G	A	T	C	A	G	T	A	G	A	T	C	G	G	C	G	G	c	C	C	G	C	G	T	G	G	C	G	G	G	G	C	C	A	G	G	G	g	t
Hap_56	PH2	C	T	T	C	A	C	A	T	C	G	A	T	C	A	G	T	A	G	A	T	C	G	G	C	G	G	T	C	C	G	C	G	T	G	G	C	G	g	G	G	C	C	A	G	G	G	G	t
Hap_38	PH2	C	T	T	C	A	A	A	T	C	G	A	T	C	A	G	T	A	G	A	T	C	G	G	C	G	G	C	C	C	G	C	G	T	G	G	C	G	G	G	G	C	C	A	G	G	G	G	C
Hap_39	PH2	C	T	T	C	A	A	A	T	C	G	A	T	C	A	G	T	A	G	A	T	C	a	G	C	G	G	T	C	C	G	C	G	T	G	G	t	G	g	G	G	C	C	A	G	G	a	G	C
Hap_40	PH2	C	A	C	t	C	g	T	t	T	c	G	C	G	G	A	C	T	t	G	T	C	G	G	C	G	G	T	C	C	G	C	G	C	G	G	C	G	G	G	g	c	C	A	a	G	G	G	C
Hap_41	PH2	C	A	C	t	C	g	T	t	T	c	G	C	G	G	A	C	T	t	G	T	C	G	G	C	G	G	T	C	C	G	C	G	C	G	G	C	G	G	G	A	c	C	A	a	G	G	G	C
Hap_42	PH2	C	A	C	t	C	A	T	t	T	c	G	C	G	G	A	C	T	G	G	T	C	G	G	C	G	G	T	C	C	G	C	G	C	G	G	C	G	G	G	g	T	C	A	a	G	G	G	C
Hap_43	PH2	C	A	C	t	C	a	T	t	T	c	G	C	G	G	A	C	T	G	G	T	C	G	G	C	G	G	T	C	C	G	C	G	C	G	G	C	G	G	G	g	c	C	A	a	G	G	G	C
Hap_44	PH2	C	A	C	t	C	A	T	t	T	c	G	C	G	G	A	C	T	t	G	T	C	G	G	C	G	G	T	C	C	G	C	G	C	G	G	C	G	G	G	g	T	C	A	a	G	G	G	C
Hap_45	PH2	C	A	C	t	C	A	T	C	T	C	G	C	G	G	A	C	T	t	G	T	C	G	G	C	G	G	T	C	C	G	C	G	C	G	G	C	G	G	G	A	T	C	A	a	G	G	G	C
Hap_46	PH2	C	A	C	t	C	A	T	t	c	c	G	C	G	G	A	C	T	G	G	T	C	G	G	C	G	G	T	C	C	G	C	G	C	G	G	C	G	G	G	g	c	C	A	a	G	G	G	C
Hap_47	PH2	C	A	C	t	C	A	T	t	T	c	G	C	G	G	A	C	T	t	G	T	C	G	G	C	G	G	T	C	C	G	C	G	C	G	G	C	G	G	G	g	c	C	A	a	G	G	G	C
Hap_48	PH2	C	A	C	t	C	A	t	t	c	G	G	c	g	g	a	c	T	t	G	T	C	G	G	C	G	G	T	C	C	G	C	G	c	G	G	C	G	g	G	G	t	C	A	a	a	G	G	C
Hap_49	PH2	C	A	C	C	C	A	T	C	T	C	G	C	G	G	A	C	T	T	G	T	C	G	G	C	G	G	T	C	C	G	C	G	C	G	G	C	G	t	G	G	C	c	a	G	G	G	G	C
Hap_50	PH2	C	A	C	C	C	A	T	C	T	C	G	C	G	G	A	C	T	T	G	T	C	G	G	C	G	G	T	C	C	G	C	G	C	G	G	C	G	G	G	G	C	C	A	G	G	G	G	C
Hap_51	PH2	C	t	C	C	C	A	T	C	T	C	G	C	G	G	A	C	T	T	G	T	C	G	G	C	G	G	T	C	C	G	C	G	C	G	G	C	G	G	G	G	C	t	c	G	G	G	G	C
Hap_52	PH2	C	A	C	C	C	A	T	C	T	C	G	C	G	G	A	C	T	T	G	T	C	G	G	C	G	G	T	C	C	G	C	G	C	G	G	C	G	t	G	G	C	C	A	G	G	G	G	C
Hap_53	PH2	C	A	C	t	C	A	T	t	T	g	G	C	G	G	A	C	T	T	G	T	C	G	G	C	G	G	T	C	C	G	C	G	C	G	G	C	G	G	G	a	t	C	A	a	G	G	G	C
Colors in the haplotype column correspond to: La in pink, Lc in green, Ld in red, Ln in orange, Lt in yellow, HS in cyan range.
Haplotype variation corresponds to: Pure haplotypes as those with no ambiguities at any base pair and with a particular combination of base-pairs for a given species; Putative haplotypes (PH) are sequences with double peaks, suggesting two putative genetic bases per site. One sequence showing a base variant easily assigned to a morpho-species (PH1), and the other haplotype beholding the putative …
Species-specific sites are those with no ambiguities; Variable sites correspond to variation within pure haplotypes; Sites with ambiguities represent alternative variation as PH1 or PH2
The capital type represents non-ambiguous base or alternative base assigned to PH1
Lower case type represents alternative base assigned to PH2
Dash represents indels
[truncated: 13 more columns]

## Sheet: rbcL variation
Everything Everywhere All at Once? Disentangling the long-lasting riddle of phylogenetic relationships and cryptic hybridization in the amphitropical genus Larrea
Supporting Information Data
Matrix showing variable sites in rbcL haplotypes
cp haplotype	Species	Position
		55	126	231	244	252	257	331	399	406	418	420	519
cpH_1	Lt	C	A	C	G	C	A	A	T	A	C	A	G
cpH_2	Lc, Ld	C	A	C	G	A	A	A	T	A	C	A	G
cpH_3	Ld	C	A	C	G	A	A	T	T	A	C	A	G
cpH_4	Lc, Ln	G	A	C	C	A	G	A	A	G	G	A	A
cpH_5	Ln	G	T	C	C	A	G	A	A	G	G	A	A
cpH_6	La, Ln	G	A	T	C	A	G	A	A	G	G	C	A
Colors in the haplotype column correspond to the assigned in figure 3
La: L. ameghinoi; Lc: L. cuneifolia; Ld: L. divaricata; Ln: L. nitida; Lt: L. tridentata
